# Supplementary material for: Response of Osteoblasts on Amine-Based Nanocoatings Correlates with the Amino Group Density
Source: Molecules. 2023 Sep 7;28(18):6505. doi: 10.3390/molecules28186505 (PMC10534789; doi:10.3390/molecules28186505)
Supplement: Supplementary file 1 [file molecules-28-06505-s001.zip]

Archive with 2 entries (2 files):
- molecules-2556053_Table S1_Spreading data.pdf
- molecules_2556053_Table S2_XPS data.pdf
